# Supplementary material for: ﻿Diversity of Distoseptispora (Distoseptisporaceae) taxa on submerged decaying wood from the Red River in Yunnan, China
Source: MycoKeys. 2024 Feb 5;102:1–28. doi: 10.3897/mycokeys.102.116096 (PMC10862349; doi:10.3897/mycokeys.102.116096)
Supplement: XML Treatment for Distoseptispora bambusae [file mycokeys.102.116096-treatment1.xml]

<!DOCTYPE tp:taxon-treatment
  PUBLIC "-//TaxonX//DTD Taxonomic Treatment Publishing DTD v0 20100105//EN" "tax-treatment-NSO.dtd">
<tp:taxon-treatment xmlns:tp="http://www.plazi.org/taxpub"><tp:treatment-meta><kwd-group><label>Taxon classification</label><kwd>
                <named-content content-type="kingdom">Fungi</named-content>
              </kwd><kwd>
                <named-content content-type="order">Distoseptisporales</named-content>
              </kwd><kwd>
                <named-content content-type="family">Distoseptisporaceae</named-content>
              </kwd></kwd-group><mixed-citation publication-type="journal"><person-group><name><surname>Shen</surname><given-names>Hong-Wei</given-names></name><name><surname>Bao</surname><given-names>Dan-Feng</given-names></name><name><surname>Boonmee</surname><given-names>Saranyaphat</given-names></name><name><surname>Lu</surname><given-names>Yong-Zhong</given-names></name><name><surname>Su</surname><given-names>Xi-Jun</given-names></name><name><surname>Li</surname><given-names>Yun-Xia</given-names></name><name><surname>Luo</surname><given-names>Zong-Long</given-names></name></person-group><article-title>﻿Diversity of <italic><tp:taxon-name><tp:taxon-name-part taxon-name-part-type="genus" reg="Distoseptispora">Distoseptispora</tp:taxon-name-part></tp:taxon-name></italic> (<tp:taxon-name><tp:taxon-name-part taxon-name-part-type="family">Distoseptisporaceae</tp:taxon-name-part></tp:taxon-name>) taxa on submerged decaying wood from the Red River in Yunnan, China</article-title><source>MycoKeys</source><day>05</day><month>02</month><year>2024</year><volume>102</volume><fpage>1</fpage><lpage>28</lpage><pub-id pub-id-type="doi">10.3897/mycokeys.102.116096</pub-id></mixed-citation></tp:treatment-meta><tp:nomenclature><label>﻿</label><tp:taxon-name>
              <object-id xmlns:xlink="http://www.w3.org/1999/xlink" content-type="arpha" xlink:type="simple">194B1989-2AD8-55C3-8658-18CA89F734FD</object-id>
              <tp:taxon-name-part taxon-name-part-type="genus" reg="Distoseptispora">Distoseptispora</tp:taxon-name-part>
              <tp:taxon-name-part taxon-name-part-type="species" reg="bambusae">bambusae</tp:taxon-name-part>
              <object-id xmlns:xlink="http://www.w3.org/1999/xlink" content-type="mycobank" xlink:type="simple"> 557452</object-id>
              <object-id xmlns:xlink="http://www.w3.org/1999/xlink" xlink:type="simple">Facesoffungi Number: FoF04194</object-id>
            </tp:taxon-name><tp:taxon-authority>Y.R. Sun, I.D. Goonasekara, Yong. Wang bis &amp; K. D. Hyde, Biodiversity Data Journal 8(e53678): 6 (2020)</tp:taxon-authority><xref ref-type="fig" rid="F2">Fig. 2</xref></tp:nomenclature><tp:treatment-sec sec-type="description" id="SECID0EHIDI"><title>Description.</title><p><bold><italic>Saprobic</italic></bold> on submerged decaying wood in a freshwater stream. <bold>Anamorph: <italic>Colonies</italic></bold> on wood effuse, hairy, dark brown, glistening, solitary or in small group. <bold><italic>Mycelium</italic></bold> immersed, composed of septate, pale brown to brown hyphae, smooth-walled. <bold><italic>Conidiophores</italic></bold> (42–)66–103(–115) × 5–6 µm (x̄ = 84 × 6 µm, n = 20), macronematous, mononematous, solitary or in groups, erect, straight or slightly flexuous, unbranched, cylindrical, 4–6-septate, brown, rounded at the apex, slightly enlarged at the base, mooth and thin-walled. <bold><italic>Conidiogenous cells</italic></bold> (10–)15–22(–25) × 5–6 µm (x̄ = 19 × 5 µm, n = 20), monoblastic, terminal, determinate, subcylindrical, brown, smooth-walled. <bold><italic>Conidia</italic></bold> (55–)69–126(–168) × 10–12 µm (x̄ = 98 × 11 µm, n = 25), acrogenous, solitary, obclavate, rostrate, olivaceous to pale or dark brown, truncate at base, tapering towards the apex, straight or slightly curved, 7–18-euseptate, constricted at the septa, guttulate, verrucose, thick-walled. <bold>Teleomorph</bold>: Undetermined.</p></tp:treatment-sec><tp:treatment-sec sec-type="description" id="SECID0EEJDI"><title>Culture characteristics.</title><p>Conidia germinating on PDA within 12 hrs and germ tubes produced from apex and septa of conidium. Colonies growing on PDA reaching 3–4 cm in one month at 26 °C in the dark, flocculent, fluffy, soft white to light brown mycelium from above, dark brown in the middle, light brown at the edges from below.</p></tp:treatment-sec><tp:treatment-sec sec-type="material" id="SECID0EJJDI"><title>Material examined.</title><p>China, Yunnan Province, Dali City, Weishan Yi and Hui Autonomous County, <named-content xmlns:xlink="http://www.w3.org/1999/xlink" content-type="dwc:verbatimCoordinates" xlink:type="simple"><named-content content-type="geo-json" specific-use="{&#34;type&#34;:&#34;Point&#34;,&#34;coordinates&#34;:[100.115556,25.491944]}" id="NCID0ESJDI" xlink:type="simple">25°29′31"N, 100°06′56"E</named-content></named-content>, on submerged decaying branches in a freshwater stream, 19 February 2022, Z.Q. Zhang &amp; Q.X. Yang YJ 14-24-1 (HKAS 125826, living culture <abbrev xmlns:xlink="http://www.w3.org/1999/xlink" content-type="institution" xlink:title="Kunming Institute of Botany Culture Collection" id="ABBRID0EXJDI" xlink:type="simple">KUNCC</abbrev> 22–12668).</p></tp:treatment-sec><tp:treatment-sec sec-type="notes" id="SECID0E3JDI"><title>Notes.</title><p>Phylogenetic analysis showed that our new strain <abbrev xmlns:xlink="http://www.w3.org/1999/xlink" content-type="institution" xlink:title="Kunming Institute of Botany Culture Collection" id="ABBRID0ECKDI" xlink:type="simple">KUNCC</abbrev> 22–12668 clusters with the type strain of <italic><tp:taxon-name><tp:taxon-name-part taxon-name-part-type="genus" reg="Distoseptispora">Distoseptispora</tp:taxon-name-part><tp:taxon-name-part taxon-name-part-type="species" reg="bambusae">bambusae</tp:taxon-name-part></tp:taxon-name></italic> (MFLUCC 14–0583) with 100% <abbrev xmlns:xlink="http://www.w3.org/1999/xlink" xlink:title="Maximum likelihood" id="ABBRID0ESKDI" xlink:type="simple">ML</abbrev>/1.00 <abbrev xmlns:xlink="http://www.w3.org/1999/xlink" xlink:title="posterior probabilities" id="ABBRID0EWKDI" xlink:type="simple">PP</abbrev> support (Fig. <xref ref-type="fig" rid="F1">1</xref>). Furthermore, our new collection (Fig. <xref ref-type="fig" rid="F2">2</xref>) exhibits morphological characters identical to those of the type strain <italic><tp:taxon-name><tp:taxon-name-part taxon-name-part-type="genus" reg="Distoseptispora">Distoseptispora</tp:taxon-name-part><tp:taxon-name-part taxon-name-part-type="species" reg="bambusae">bambusae</tp:taxon-name-part></tp:taxon-name></italic> (MFLUCC 14–0583). However, our collection has longer conidiophores and conidia. This observation aligns with <xref ref-type="bibr" rid="B53">Yang et al. (2018)</xref>, suggesting that factors such as incubation time and habitat may influence the lengths of conidiophores and conidia. A comparison of the <abbrev xmlns:xlink="http://www.w3.org/1999/xlink" xlink:title="internal transcribed spacer" id="ABBRID0ERLDI" xlink:type="simple">ITS</abbrev>, <abbrev xmlns:xlink="http://www.w3.org/1999/xlink" xlink:title="large subunit" id="ABBRID0EVLDI" xlink:type="simple">LSU</abbrev>, <italic>tef</italic>1-α and <italic>rpb</italic>2 sequences between our new strain <abbrev xmlns:xlink="http://www.w3.org/1999/xlink" content-type="institution" xlink:title="Kunming Institute of Botany Culture Collection" id="ABBRID0E4LDI" xlink:type="simple">KUNCC</abbrev> 22–12668 and the type strain (MFLUCC 14–0583) reveals only minimal base pair differences. Therefore, based on morphological evidence and phylogenetic affinity, our new strain <abbrev xmlns:xlink="http://www.w3.org/1999/xlink" content-type="institution" xlink:title="Kunming Institute of Botany Culture Collection" id="ABBRID0ECMDI" xlink:type="simple">KUNCC</abbrev> 22–12668 is identified as <italic><tp:taxon-name><tp:taxon-name-part taxon-name-part-type="genus" reg="Distoseptispora">Distoseptispora</tp:taxon-name-part><tp:taxon-name-part taxon-name-part-type="species" reg="bambusae">bambusae</tp:taxon-name-part></tp:taxon-name></italic> and it is reported from freshwater habitat for the first time in Yunnan, China.</p><fig id="F2" position="float" orientation="portrait"><object-id xmlns:xlink="http://www.w3.org/1999/xlink" content-type="doi" xlink:type="simple">10.3897/mycokeys.102.116096.figure2</object-id><object-id xmlns:xlink="http://www.w3.org/1999/xlink" content-type="arpha" xlink:type="simple">E718899F-D8AD-505F-9A68-D02DE1C1BB34</object-id><label>Figure 2.</label><caption><p><italic><tp:taxon-name><tp:taxon-name-part taxon-name-part-type="genus" reg="Distoseptispora">Distoseptispora</tp:taxon-name-part><tp:taxon-name-part taxon-name-part-type="species" reg="bambusae">bambusae</tp:taxon-name-part></tp:taxon-name></italic> (HKAS 125826) <bold>a, b</bold> colonies on woody substrates <bold>c–e</bold> conidiophores <bold>f, g</bold> conidiogenous cells <bold>h–m</bold> conidia <bold>n</bold> germinated conidium <bold>o</bold> culture on PDA. Scale bars: 50 μm (<bold>c–e</bold>); 10 μm (<bold>f, g</bold>); 20 μm (<bold>h–n</bold>).</p></caption><graphic xmlns:xlink="http://www.w3.org/1999/xlink" xlink:href="mycokeys-102-001-g002.jpg" position="float" orientation="portrait" xlink:type="simple" id="oo_979883.jpg"><uri content-type="original_file" xlink:type="simple">https://binary.pensoft.net/fig/979883</uri></graphic></fig></tp:treatment-sec><tp:treatment-sec><!--Section generated to contain objects referenced in tp:taxon-treatment.--><fig id="F1" position="float" orientation="portrait"><object-id xmlns:xlink="http://www.w3.org/1999/xlink" content-type="doi" xlink:type="simple">10.3897/mycokeys.102.116096.figure1</object-id><object-id xmlns:xlink="http://www.w3.org/1999/xlink" content-type="arpha" xlink:type="simple">8600C177-754B-5EF3-B4B4-DD0F36C69FC3</object-id><label>Figure 1.</label><caption><p>Maximum likelihood (<abbrev xmlns:xlink="http://www.w3.org/1999/xlink" xlink:title="Maximum likelihood" id="ABBRID0EN6CI" xlink:type="simple">ML</abbrev>) tree is based on combined <abbrev xmlns:xlink="http://www.w3.org/1999/xlink" xlink:title="large subunit" id="ABBRID0ER6CI" xlink:type="simple">LSU</abbrev>, <abbrev xmlns:xlink="http://www.w3.org/1999/xlink" xlink:title="internal transcribed spacer" id="ABBRID0EV6CI" xlink:type="simple">ITS</abbrev>, <italic>tef</italic>1-α and <italic>rpb</italic>2 sequence data. Bootstrap support values with a <abbrev xmlns:xlink="http://www.w3.org/1999/xlink" xlink:title="Maximum likelihood" id="ABBRID0E46CI" xlink:type="simple">ML</abbrev> greater than 65% and Bayesian posterior probabilities (<abbrev xmlns:xlink="http://www.w3.org/1999/xlink" xlink:title="posterior probabilities" id="ABBRID0EBADI" xlink:type="simple">PP</abbrev>) greater than 0.95 are given above the nodes, shown as “<abbrev xmlns:xlink="http://www.w3.org/1999/xlink" xlink:title="Maximum likelihood" id="ABBRID0EFADI" xlink:type="simple">ML</abbrev>/<abbrev xmlns:xlink="http://www.w3.org/1999/xlink" xlink:title="posterior probabilities" id="ABBRID0EJADI" xlink:type="simple">PP</abbrev>”. The tree is rooted to <italic><tp:taxon-name><tp:taxon-name-part taxon-name-part-type="genus" reg="Aquapteridospora">Aquapteridospora</tp:taxon-name-part><tp:taxon-name-part taxon-name-part-type="species" reg="fusiformis">fusiformis</tp:taxon-name-part></tp:taxon-name></italic> (MFLUCC 18–1606) and <italic><tp:taxon-name><tp:taxon-name-part taxon-name-part-type="genus" reg="Aquapteridospora">A.</tp:taxon-name-part><tp:taxon-name-part taxon-name-part-type="species" reg="lignicola">lignicola</tp:taxon-name-part></tp:taxon-name></italic> (MFLUCC 15–0377). New species are indicated in blue and type strains are in bold.</p></caption><graphic xmlns:xlink="http://www.w3.org/1999/xlink" xlink:href="mycokeys-102-001-g001.jpg" position="float" orientation="portrait" xlink:type="simple" id="oo_979882.jpg"><uri content-type="original_file" xlink:type="simple">https://binary.pensoft.net/fig/979882</uri></graphic></fig></tp:treatment-sec><ref-list><ref id="B53"><mixed-citation xmlns:xlink="http://www.w3.org/1999/xlink" xlink:type="simple"><person-group><name name-style="western"><surname>Yang</surname><given-names>J</given-names></name><name name-style="western"><surname>Maharachchikumbura</surname><given-names>SSN</given-names></name><name name-style="western"><surname>Liu</surname><given-names>JK</given-names></name><name name-style="western"><surname>Hyde</surname><given-names>KD</given-names></name><name name-style="western"><surname>Jones</surname><given-names>EBG</given-names></name><name name-style="western"><surname>Al-Sadi</surname><given-names>AM</given-names></name><name name-style="western"><surname>Liu</surname><given-names>ZY</given-names></name></person-group> (<year>2018</year>) <article-title><italic><tp:taxon-name><tp:taxon-name-part taxon-name-part-type="genus">Pseudostanjehughesia</tp:taxon-name-part><tp:taxon-name-part taxon-name-part-type="species">aquitropica</tp:taxon-name-part></tp:taxon-name></italic> gen. et sp. nov. and <italic><tp:taxon-name><tp:taxon-name-part taxon-name-part-type="genus">Sporidesmium</tp:taxon-name-part></tp:taxon-name></italic><italic>sensu lato</italic> species from freshwater habitats.</article-title><source>Mycological Progress</source><volume>17</volume>(<issue>5</issue>): <fpage>591</fpage>–<lpage>616</lpage>. <ext-link xlink:href="10.1007/s11557-017-1339-4" ext-link-type="doi" xlink:type="simple">https://doi.org/10.1007/s11557-017-1339-4</ext-link></mixed-citation></ref></ref-list></tp:taxon-treatment>
