# Supplementary material for: ﻿Diversity of Distoseptispora (Distoseptisporaceae) taxa on submerged decaying wood from the Red River in Yunnan, China
Source: MycoKeys. 2024 Feb 5;102:1–28. doi: 10.3897/mycokeys.102.116096 (PMC10862349; doi:10.3897/mycokeys.102.116096)
Supplement: XML Treatment for Distoseptispora euseptata [file mycokeys.102.116096-treatment2.xml]

<!DOCTYPE tp:taxon-treatment
  PUBLIC "-//TaxonX//DTD Taxonomic Treatment Publishing DTD v0 20100105//EN" "tax-treatment-NSO.dtd">
<tp:taxon-treatment xmlns:tp="http://www.plazi.org/taxpub"><tp:treatment-meta><kwd-group><label>Taxon classification</label><kwd>
                <named-content content-type="kingdom">Fungi</named-content>
              </kwd><kwd>
                <named-content content-type="order">Distoseptisporales</named-content>
              </kwd><kwd>
                <named-content content-type="family">Distoseptisporaceae</named-content>
              </kwd></kwd-group><mixed-citation publication-type="journal"><person-group><name><surname>Shen</surname><given-names>Hong-Wei</given-names></name><name><surname>Bao</surname><given-names>Dan-Feng</given-names></name><name><surname>Boonmee</surname><given-names>Saranyaphat</given-names></name><name><surname>Lu</surname><given-names>Yong-Zhong</given-names></name><name><surname>Su</surname><given-names>Xi-Jun</given-names></name><name><surname>Li</surname><given-names>Yun-Xia</given-names></name><name><surname>Luo</surname><given-names>Zong-Long</given-names></name></person-group><article-title>﻿Diversity of <italic><tp:taxon-name><tp:taxon-name-part taxon-name-part-type="genus" reg="Distoseptispora">Distoseptispora</tp:taxon-name-part></tp:taxon-name></italic> (<tp:taxon-name><tp:taxon-name-part taxon-name-part-type="family">Distoseptisporaceae</tp:taxon-name-part></tp:taxon-name>) taxa on submerged decaying wood from the Red River in Yunnan, China</article-title><source>MycoKeys</source><day>05</day><month>02</month><year>2024</year><volume>102</volume><fpage>1</fpage><lpage>28</lpage><pub-id pub-id-type="doi">10.3897/mycokeys.102.116096</pub-id></mixed-citation></tp:treatment-meta><tp:nomenclature><label>﻿</label><tp:taxon-name>
              <object-id xmlns:xlink="http://www.w3.org/1999/xlink" content-type="arpha" xlink:type="simple">CAE018F6-66E7-52F0-9013-D08CAF40A5D4</object-id>
              <tp:taxon-name-part taxon-name-part-type="genus" reg="Distoseptispora">Distoseptispora</tp:taxon-name-part>
              <tp:taxon-name-part taxon-name-part-type="species" reg="euseptata">euseptata</tp:taxon-name-part>
              <object-id xmlns:xlink="http://www.w3.org/1999/xlink" content-type="mycobank" xlink:type="simple"> 557967</object-id>
              <object-id xmlns:xlink="http://www.w3.org/1999/xlink" xlink:type="simple">Facesoffungi Number: FoF09450</object-id>
            </tp:taxon-name><tp:taxon-authority>W.L. Li, H.Y. Su &amp; Jian K. Liu, Phytotaxa 520 (1): 80 (2021)</tp:taxon-authority><xref ref-type="fig" rid="F3">Fig. 3</xref></tp:nomenclature><tp:treatment-sec sec-type="description" id="SECID0EMPDI"><title>Description.</title><p><bold><italic>Saprobic</italic></bold> on submerged decaying wood in a freshwater stream. <bold>Anamorph: <italic>Colonies</italic></bold> on wood effuse, brown, solitary or in small group. <bold><italic>Mycelium</italic></bold> mostly immersed, composed of septate, brown hyphae, smooth-walled. <bold><italic>Conidiophores</italic></bold> (32–)37–59(–73) × 3–4(–5) µm (x̄ = 48 × 4 µm, n = 25), macronematous, mononematous, solitary or in groups, erect, straight or slightly flexuous, branched or unbranched, cylindrical, 2–4(–5)-septate, brown, smooth-walled. <bold><italic>Conidiogenous cells</italic></bold> (11–)13–15(–16) × 5–6 µm (x̄ = 14 × 5 µm, n = 20), monoblastic, terminal, determinate, subcylindrical, brown, smooth-walled. <bold><italic>Conidia</italic></bold> (36–)52–68(–85) × (7–)8–9 µm (x̄ = 60 × 8 µm, n = 30), acrogenous, solitary, obclavate, sometimes rostrate, truncate at base, tapering towards the apex, straight or slightly curved, guttulate, brown to dark brown, 6–9(–11)-euseptate, constricted at the septa, thin and smooth-walled. <bold>Teleomorph</bold>: Undetermined.</p><fig id="F3" position="float" orientation="portrait"><object-id xmlns:xlink="http://www.w3.org/1999/xlink" content-type="doi" xlink:type="simple">10.3897/mycokeys.102.116096.figure3</object-id><object-id xmlns:xlink="http://www.w3.org/1999/xlink" content-type="arpha" xlink:type="simple">8FE02080-D9E9-595E-9A17-AB0A516554B0</object-id><label>Figure 3.</label><caption><p><italic><tp:taxon-name><tp:taxon-name-part taxon-name-part-type="genus" reg="Distoseptispora">Distoseptispora</tp:taxon-name-part><tp:taxon-name-part taxon-name-part-type="species" reg="euseptata">euseptata</tp:taxon-name-part></tp:taxon-name></italic> (HKAS 125822) <bold>a</bold> colony on woody substrates <bold>b–e</bold> conidiophores <bold>f, g</bold> conidiogenous cells <bold>h–m</bold> conidia <bold>n</bold> germinated conidium <bold>o</bold> culture on PDA. Scale bars: 20 μm (<bold>b–e, h–n</bold>); 10 μm (<bold>f, g</bold>).</p></caption><graphic xmlns:xlink="http://www.w3.org/1999/xlink" xlink:href="mycokeys-102-001-g003.jpg" position="float" orientation="portrait" xlink:type="simple" id="oo_979884.jpg"><uri content-type="original_file" xlink:type="simple">https://binary.pensoft.net/fig/979884</uri></graphic></fig></tp:treatment-sec><tp:treatment-sec sec-type="description" id="SECID0ERRDI"><title>Culture characteristics.</title><p>Conidia germinating on PDA within 12 hrs and germ tubes produced from apex of conidium. Colonies growing on PDA reaching 4–5 cm in 20 days at 26 °C in the dark, with dense, velvety, pale brown to dark brown mycelium from above, dark brown from below.</p></tp:treatment-sec><tp:treatment-sec sec-type="material" id="SECID0EWRDI"><title>Material examined.</title><p>China, Yunnan Province, Yuxi City, Xinping Yi and Dai Autonomous County, Yuanjiang River, <named-content xmlns:xlink="http://www.w3.org/1999/xlink" content-type="dwc:verbatimCoordinates" xlink:type="simple"><named-content content-type="geo-json" specific-use="{&#34;type&#34;:&#34;Point&#34;,&#34;coordinates&#34;:[101.568056,24.037778]}" id="NCID0E6RDI" xlink:type="simple">24°02′16"N, 101°34′05"E</named-content></named-content>, on submerged decaying branches in a freshwater stream, 22 February 2022, S. Luan &amp; W.P Wang YJ 14–49–1 (HKAS 125822, living culture <abbrev xmlns:xlink="http://www.w3.org/1999/xlink" content-type="institution" xlink:title="Kunming Institute of Botany Culture Collection" id="ABBRID0EESDI" xlink:type="simple">KUNCC</abbrev> 22–12477).</p></tp:treatment-sec><tp:treatment-sec sec-type="notes" id="SECID0EJSDI"><title>Notes.</title><p>Polygenetic analysis revealed that our new strain, <abbrev xmlns:xlink="http://www.w3.org/1999/xlink" content-type="institution" xlink:title="Kunming Institute of Botany Culture Collection" id="ABBRID0EPSDI" xlink:type="simple">KUNCC</abbrev> 22–12477, clustered with two strains of <italic><tp:taxon-name><tp:taxon-name-part taxon-name-part-type="genus" reg="Distoseptispora">Distoseptispora</tp:taxon-name-part><tp:taxon-name-part taxon-name-part-type="species" reg="euseptata">euseptata</tp:taxon-name-part></tp:taxon-name></italic> (MFUCC 20–0154 and MFLU 20–0568) with 100% <abbrev xmlns:xlink="http://www.w3.org/1999/xlink" xlink:title="Maximum likelihood" id="ABBRID0E6SDI" xlink:type="simple">ML</abbrev>/1.00 <abbrev xmlns:xlink="http://www.w3.org/1999/xlink" xlink:title="posterior probabilities" id="ABBRID0EDTDI" xlink:type="simple">PP</abbrev> support (Fig. <xref ref-type="fig" rid="F1">1</xref>). A comparison of the <abbrev xmlns:xlink="http://www.w3.org/1999/xlink" xlink:title="internal transcribed spacer" id="ABBRID0ELTDI" xlink:type="simple">ITS</abbrev> and <abbrev xmlns:xlink="http://www.w3.org/1999/xlink" xlink:title="large subunit" id="ABBRID0EPTDI" xlink:type="simple">LSU</abbrev> sequence between strain <abbrev xmlns:xlink="http://www.w3.org/1999/xlink" content-type="institution" xlink:title="Kunming Institute of Botany Culture Collection" id="ABBRID0ETTDI" xlink:type="simple">KUNCC</abbrev> 22–12477 and MFLUCC 20–0153 (from holotype) revealed 0.74% (4/537 bp, including 1 gap), 0.16% (2/1254 bp, including 2 gaps), respectively. And a comparison of the <abbrev xmlns:xlink="http://www.w3.org/1999/xlink" xlink:title="internal transcribed spacer" id="ABBRID0EYTDI" xlink:type="simple">ITS</abbrev>, <abbrev xmlns:xlink="http://www.w3.org/1999/xlink" xlink:title="large subunit" id="ABBRID0E3TDI" xlink:type="simple">LSU</abbrev> and <italic>rpb</italic>2 sequence between strain <abbrev xmlns:xlink="http://www.w3.org/1999/xlink" content-type="institution" xlink:title="Kunming Institute of Botany Culture Collection" id="ABBRID0ECUDI" xlink:type="simple">KUNCC</abbrev> 22–12477 and DLUCC S2024 (from paratype) revealed 0.74% (4/537 bp, including 1 gap), 0% (0/1274 bp), and 0.23% (2/878 bp), respectively. New collection, <abbrev xmlns:xlink="http://www.w3.org/1999/xlink" content-type="institution" xlink:title="Kunming Institute of Botany Culture Collection" id="ABBRID0EHUDI" xlink:type="simple">KUNCC</abbrev> 22–12477, is morphologically similar to the type species in having obclavate, guttulate, euseptate conidia (<xref ref-type="bibr" rid="B23">Li et al. 2021</xref>). Although the conidia size and color of <italic><tp:taxon-name><tp:taxon-name-part taxon-name-part-type="genus" reg="Distoseptispora">D.</tp:taxon-name-part><tp:taxon-name-part taxon-name-part-type="species" reg="euseptata">euseptata</tp:taxon-name-part></tp:taxon-name></italic><abbrev xmlns:xlink="http://www.w3.org/1999/xlink" content-type="institution" xlink:title="Kunming Institute of Botany Culture Collection" id="ABBRID0E2UDI" xlink:type="simple">KUNCC</abbrev> 22–12477 are slightly different from the type species, and conidia size is also an important basis for distinguishing <italic><tp:taxon-name><tp:taxon-name-part taxon-name-part-type="genus" reg="Distoseptispora">Distoseptispora</tp:taxon-name-part></tp:taxon-name></italic> species, some previous studies in this genus found significant differences in conidial size between different collections of the same species (<xref ref-type="bibr" rid="B53">Yang et al. 2018</xref>; <xref ref-type="bibr" rid="B40">Shen et al. 2021</xref>; <xref ref-type="bibr" rid="B30">Ma et al. 2022</xref>). Based on the currently limited morphological and molecular sequence data, we treat the new collection, <abbrev xmlns:xlink="http://www.w3.org/1999/xlink" content-type="institution" xlink:title="Kunming Institute of Botany Culture Collection" id="ABBRID0ETVDI" xlink:type="simple">KUNCC</abbrev> 22–12477, as <italic><tp:taxon-name><tp:taxon-name-part taxon-name-part-type="genus" reg="Distoseptispora">D.</tp:taxon-name-part><tp:taxon-name-part taxon-name-part-type="species" reg="euseptata">euseptata</tp:taxon-name-part></tp:taxon-name></italic>, which was first discovered in the Red River Basin in Yunnan, China.</p></tp:treatment-sec><tp:treatment-sec><!--Section generated to contain objects referenced in tp:taxon-treatment.--><fig id="F1" position="float" orientation="portrait"><object-id xmlns:xlink="http://www.w3.org/1999/xlink" content-type="doi" xlink:type="simple">10.3897/mycokeys.102.116096.figure1</object-id><object-id xmlns:xlink="http://www.w3.org/1999/xlink" content-type="arpha" xlink:type="simple">8600C177-754B-5EF3-B4B4-DD0F36C69FC3</object-id><label>Figure 1.</label><caption><p>Maximum likelihood (<abbrev xmlns:xlink="http://www.w3.org/1999/xlink" xlink:title="Maximum likelihood" id="ABBRID0EN6CI" xlink:type="simple">ML</abbrev>) tree is based on combined <abbrev xmlns:xlink="http://www.w3.org/1999/xlink" xlink:title="large subunit" id="ABBRID0ER6CI" xlink:type="simple">LSU</abbrev>, <abbrev xmlns:xlink="http://www.w3.org/1999/xlink" xlink:title="internal transcribed spacer" id="ABBRID0EV6CI" xlink:type="simple">ITS</abbrev>, <italic>tef</italic>1-α and <italic>rpb</italic>2 sequence data. Bootstrap support values with a <abbrev xmlns:xlink="http://www.w3.org/1999/xlink" xlink:title="Maximum likelihood" id="ABBRID0E46CI" xlink:type="simple">ML</abbrev> greater than 65% and Bayesian posterior probabilities (<abbrev xmlns:xlink="http://www.w3.org/1999/xlink" xlink:title="posterior probabilities" id="ABBRID0EBADI" xlink:type="simple">PP</abbrev>) greater than 0.95 are given above the nodes, shown as “<abbrev xmlns:xlink="http://www.w3.org/1999/xlink" xlink:title="Maximum likelihood" id="ABBRID0EFADI" xlink:type="simple">ML</abbrev>/<abbrev xmlns:xlink="http://www.w3.org/1999/xlink" xlink:title="posterior probabilities" id="ABBRID0EJADI" xlink:type="simple">PP</abbrev>”. The tree is rooted to <italic><tp:taxon-name><tp:taxon-name-part taxon-name-part-type="genus" reg="Aquapteridospora">Aquapteridospora</tp:taxon-name-part><tp:taxon-name-part taxon-name-part-type="species" reg="fusiformis">fusiformis</tp:taxon-name-part></tp:taxon-name></italic> (MFLUCC 18–1606) and <italic><tp:taxon-name><tp:taxon-name-part taxon-name-part-type="genus" reg="Aquapteridospora">A.</tp:taxon-name-part><tp:taxon-name-part taxon-name-part-type="species" reg="lignicola">lignicola</tp:taxon-name-part></tp:taxon-name></italic> (MFLUCC 15–0377). New species are indicated in blue and type strains are in bold.</p></caption><graphic xmlns:xlink="http://www.w3.org/1999/xlink" xlink:href="mycokeys-102-001-g001.jpg" position="float" orientation="portrait" xlink:type="simple" id="oo_979882.jpg"><uri content-type="original_file" xlink:type="simple">https://binary.pensoft.net/fig/979882</uri></graphic></fig></tp:treatment-sec><ref-list><ref id="B23"><mixed-citation xmlns:xlink="http://www.w3.org/1999/xlink" xlink:type="simple"><person-group><name name-style="western"><surname>Li</surname><given-names>WL</given-names></name><name name-style="western"><surname>Liu</surname><given-names>ZP</given-names></name><name name-style="western"><surname>Zhang</surname><given-names>T</given-names></name><name name-style="western"><surname>Dissanayake</surname><given-names>AJ</given-names></name><name name-style="western"><surname>Luo</surname><given-names>ZL</given-names></name><name name-style="western"><surname>Su</surname><given-names>HY</given-names></name><name name-style="western"><surname>Liu</surname><given-names>JK</given-names></name></person-group> (<year>2021</year>) <article-title>Additions to <italic><tp:taxon-name><tp:taxon-name-part taxon-name-part-type="genus">Distoseptispora</tp:taxon-name-part></tp:taxon-name></italic> (<tp:taxon-name><tp:taxon-name-part taxon-name-part-type="family">Distoseptisporaceae</tp:taxon-name-part></tp:taxon-name>) associated with submerged decaying wood in China.</article-title><source>Phytotaxa</source><volume>520</volume>(<issue>1</issue>): <fpage>75</fpage>–<lpage>86</lpage>. <ext-link xlink:href="10.11646/phytotaxa.520.1.5" ext-link-type="doi" xlink:type="simple">https://doi.org/10.11646/phytotaxa.520.1.5</ext-link></mixed-citation></ref><ref id="B53"><mixed-citation xmlns:xlink="http://www.w3.org/1999/xlink" xlink:type="simple"><person-group><name name-style="western"><surname>Yang</surname><given-names>J</given-names></name><name name-style="western"><surname>Maharachchikumbura</surname><given-names>SSN</given-names></name><name name-style="western"><surname>Liu</surname><given-names>JK</given-names></name><name name-style="western"><surname>Hyde</surname><given-names>KD</given-names></name><name name-style="western"><surname>Jones</surname><given-names>EBG</given-names></name><name name-style="western"><surname>Al-Sadi</surname><given-names>AM</given-names></name><name name-style="western"><surname>Liu</surname><given-names>ZY</given-names></name></person-group> (<year>2018</year>) <article-title><italic><tp:taxon-name><tp:taxon-name-part taxon-name-part-type="genus">Pseudostanjehughesia</tp:taxon-name-part><tp:taxon-name-part taxon-name-part-type="species">aquitropica</tp:taxon-name-part></tp:taxon-name></italic> gen. et sp. nov. and <italic><tp:taxon-name><tp:taxon-name-part taxon-name-part-type="genus">Sporidesmium</tp:taxon-name-part></tp:taxon-name></italic><italic>sensu lato</italic> species from freshwater habitats.</article-title><source>Mycological Progress</source><volume>17</volume>(<issue>5</issue>): <fpage>591</fpage>–<lpage>616</lpage>. <ext-link xlink:href="10.1007/s11557-017-1339-4" ext-link-type="doi" xlink:type="simple">https://doi.org/10.1007/s11557-017-1339-4</ext-link></mixed-citation></ref><ref id="B40"><mixed-citation xmlns:xlink="http://www.w3.org/1999/xlink" xlink:type="simple"><person-group><name name-style="western"><surname>Shen</surname><given-names>HW</given-names></name><name name-style="western"><surname>Bao</surname><given-names>DF</given-names></name><name name-style="western"><surname>Hyde</surname><given-names>KD</given-names></name><name name-style="western"><surname>Su</surname><given-names>HY</given-names></name><name name-style="western"><surname>Bhat</surname><given-names>DJ</given-names></name><name name-style="western"><surname>Luo</surname><given-names>ZL</given-names></name></person-group> (<year>2021</year>) <article-title>Two novel species and two new records of <italic><tp:taxon-name><tp:taxon-name-part taxon-name-part-type="genus">Distoseptispora</tp:taxon-name-part></tp:taxon-name></italic> from freshwater habitats in China and Thailand.</article-title><source>MycoKeys</source><volume>84</volume>: <fpage>79</fpage>–<lpage>101</lpage>. <ext-link xlink:href="10.3897/mycokeys.84.71905" ext-link-type="doi" xlink:type="simple">https://doi.org/10.3897/mycokeys.84.71905</ext-link></mixed-citation></ref><ref id="B30"><mixed-citation xmlns:xlink="http://www.w3.org/1999/xlink" xlink:type="simple"><person-group><name name-style="western"><surname>Ma</surname><given-names>J</given-names></name><name name-style="western"><surname>Zhang</surname><given-names>JY</given-names></name><name name-style="western"><surname>Xiao</surname><given-names>XJ</given-names></name><name name-style="western"><surname>Xiao</surname><given-names>YP</given-names></name><name name-style="western"><surname>Tang</surname><given-names>X</given-names></name><name name-style="western"><surname>Boonmee</surname><given-names>S</given-names></name><name name-style="western"><surname>Kang</surname><given-names>JC</given-names></name><name name-style="western"><surname>Lu</surname><given-names>YZ</given-names></name></person-group> (<year>2022</year>) Multi-gene phylogenetic analyses revealed five new species and two new records of <tp:taxon-name><tp:taxon-name-part taxon-name-part-type="order">Distoseptisporales</tp:taxon-name-part></tp:taxon-name> from China. Journal of <tp:taxon-name><tp:taxon-name-part taxon-name-part-type="kingdom">Fungi</tp:taxon-name-part></tp:taxon-name> 8(11): e1202. <ext-link xlink:href="10.3390/jof8111202" ext-link-type="doi" xlink:type="simple">https://doi.org/10.3390/jof8111202</ext-link></mixed-citation></ref></ref-list></tp:taxon-treatment>
