# Supplementary material for: ﻿Diversity of Distoseptispora (Distoseptisporaceae) taxa on submerged decaying wood from the Red River in Yunnan, China
Source: MycoKeys. 2024 Feb 5;102:1–28. doi: 10.3897/mycokeys.102.116096 (PMC10862349; doi:10.3897/mycokeys.102.116096)
Supplement: XML Treatment for Distoseptispora pachyconidia [file mycokeys.102.116096-treatment4.xml]

<!DOCTYPE tp:taxon-treatment
  PUBLIC "-//TaxonX//DTD Taxonomic Treatment Publishing DTD v0 20100105//EN" "tax-treatment-NSO.dtd">
<tp:taxon-treatment xmlns:tp="http://www.plazi.org/taxpub"><tp:treatment-meta><kwd-group><label>Taxon classification</label><kwd>
                <named-content content-type="kingdom">Fungi</named-content>
              </kwd><kwd>
                <named-content content-type="order">Distoseptisporales</named-content>
              </kwd><kwd>
                <named-content content-type="family">Distoseptisporaceae</named-content>
              </kwd></kwd-group><mixed-citation publication-type="journal"><person-group><name><surname>Shen</surname><given-names>Hong-Wei</given-names></name><name><surname>Bao</surname><given-names>Dan-Feng</given-names></name><name><surname>Boonmee</surname><given-names>Saranyaphat</given-names></name><name><surname>Lu</surname><given-names>Yong-Zhong</given-names></name><name><surname>Su</surname><given-names>Xi-Jun</given-names></name><name><surname>Li</surname><given-names>Yun-Xia</given-names></name><name><surname>Luo</surname><given-names>Zong-Long</given-names></name></person-group><article-title>﻿Diversity of <italic><tp:taxon-name><tp:taxon-name-part taxon-name-part-type="genus" reg="Distoseptispora">Distoseptispora</tp:taxon-name-part></tp:taxon-name></italic> (<tp:taxon-name><tp:taxon-name-part taxon-name-part-type="family">Distoseptisporaceae</tp:taxon-name-part></tp:taxon-name>) taxa on submerged decaying wood from the Red River in Yunnan, China</article-title><source>MycoKeys</source><day>05</day><month>02</month><year>2024</year><volume>102</volume><fpage>1</fpage><lpage>28</lpage><pub-id pub-id-type="doi">10.3897/mycokeys.102.116096</pub-id></mixed-citation></tp:treatment-meta><tp:nomenclature><label>﻿</label><tp:taxon-name>
              <object-id xmlns:xlink="http://www.w3.org/1999/xlink" content-type="arpha" xlink:type="simple">A53D4ED3-7817-5C7A-81CD-462508D90D8E</object-id>
              <tp:taxon-name-part taxon-name-part-type="genus" reg="Distoseptispora">Distoseptispora</tp:taxon-name-part>
              <tp:taxon-name-part taxon-name-part-type="species" reg="pachyconidia">pachyconidia</tp:taxon-name-part>
              <object-id xmlns:xlink="http://www.w3.org/1999/xlink" content-type="mycobank" xlink:type="simple"> 554290</object-id>
            </tp:taxon-name><tp:taxon-authority>R. Zhu &amp; H. Zhang, J. Fungi. 8(10): 22 (2022)</tp:taxon-authority><xref ref-type="fig" rid="F5">Fig. 5</xref></tp:nomenclature><tp:treatment-sec sec-type="description" id="SECID0ES5DI"><title>Description.</title><p><bold><italic>Saprobic</italic></bold> on submerged decaying wood in a freshwater stream. <bold>Anamorph: <italic>Colonies</italic></bold> on wood effuse, hairy, dark brown, glistening, solitary or in small group. <bold><italic>Mycelium</italic></bold> immersed, composed of septate, pale brown to brown hyphae, smooth-walled. <bold><italic>Conidiophores</italic></bold> (13–)20–36(–48) × 6–8 µm (x̄ = 28 × 7 µm, n = 30), macronematous, mononematous, solitary or in groups, erect, straight or slightly flexuous, cylindrical, unbranched, 1–3-septate, brown, rounded at the apex, slightly enlarged at the basal, smooth-walled. <bold><italic>Conidiogenous cells</italic></bold> 6–8 × 5–6 µm (x̄ = 7 × 5 µm, n = 25), monoblastic, terminal, determinate, subcylindrical, brown, smooth-walled. <bold><italic>Conidia</italic></bold> (82–)137–246(–296) × (9–)13–16 µm (x̄ = 192 × 15 µm, n = 40), acrogenous, solitary, obclavate, pale brown to brown, truncate at the base, tapering towards the apex, straight or slightly curved, 14–45-distoseptate, constricted at the septa, guttulate, thick and smooth-walled. <bold>Teleomorph</bold>: Undetermined.</p><fig id="F5" position="float" orientation="portrait"><object-id xmlns:xlink="http://www.w3.org/1999/xlink" content-type="doi" xlink:type="simple">10.3897/mycokeys.102.116096.figure5</object-id><object-id xmlns:xlink="http://www.w3.org/1999/xlink" content-type="arpha" xlink:type="simple">8FD9007F-60CA-5DED-BF7C-82178B30C77F</object-id><label>Figure 5.</label><caption><p><italic><tp:taxon-name><tp:taxon-name-part taxon-name-part-type="genus" reg="Distoseptispora">Distoseptispora</tp:taxon-name-part><tp:taxon-name-part taxon-name-part-type="species" reg="pachyconidia">pachyconidia</tp:taxon-name-part></tp:taxon-name></italic> (HKAS 125824) <bold>a, b</bold> colonies on woody substrates <bold>c</bold> conidiophores <bold>e</bold> conidiophores with conidia <bold>d</bold> conidiogenous cells <bold>f, g</bold> conidia <bold>h</bold> germinated conidium <bold>i</bold> culture on PDA. Scale bars: 20 μm (<bold>c, d</bold>); 60 μm (<bold>e–h</bold>).</p></caption><graphic xmlns:xlink="http://www.w3.org/1999/xlink" xlink:href="mycokeys-102-001-g005.jpg" position="float" orientation="portrait" xlink:type="simple" id="oo_979886.jpg"><uri content-type="original_file" xlink:type="simple">https://binary.pensoft.net/fig/979886</uri></graphic></fig></tp:treatment-sec><tp:treatment-sec sec-type="description" id="SECID0E1AAK"><title>Culture characteristics.</title><p>Conidia germinating on PDA within 12 hrs and germ tubes produced from apex and septa of conidium. Colonies growing on PDA reach 2–3 cm in one month at 26 °C in the dark, with dense, velvety, pale brown to dark brown mycelium from above; dark brown from below.</p></tp:treatment-sec><tp:treatment-sec sec-type="material" id="SECID0E6AAK"><title>Material examined.</title><p>China, Yunnan Province, Honghe Hani and Yi Autonomous Prefecture, Honghe County, 23°19′32"N, 102°20′52"E, on submerged decaying branches in a freshwater stream, 23 February 2022, Z.Q. Zhang &amp; Q.X. Yang YJ 40–30–1 (HKAS 125824, living culture <abbrev xmlns:xlink="http://www.w3.org/1999/xlink" content-type="institution" xlink:title="Kunming Institute of Botany Culture Collection" id="ABBRID0EFBAK" xlink:type="simple">KUNCC</abbrev> 23–13048).</p></tp:treatment-sec><tp:treatment-sec sec-type="notes" id="SECID0EKBAK"><title>Notes.</title><p>Phylogenetically, our new strain <abbrev xmlns:xlink="http://www.w3.org/1999/xlink" content-type="institution" xlink:title="Kunming Institute of Botany Culture Collection" id="ABBRID0EQBAK" xlink:type="simple">KUNCC</abbrev> 23–13048 grouped with the strains of <italic><tp:taxon-name><tp:taxon-name-part taxon-name-part-type="genus" reg="Distoseptispora">Distoseptispora</tp:taxon-name-part><tp:taxon-name-part taxon-name-part-type="species" reg="pachyconidia">pachyconidia</tp:taxon-name-part></tp:taxon-name></italic> (KUMCC 21–10724 and GZCC 22–0074) with 75% <abbrev xmlns:xlink="http://www.w3.org/1999/xlink" xlink:title="Maximum likelihood" id="ABBRID0EACAK" xlink:type="simple">ML</abbrev> and 0.96% <abbrev xmlns:xlink="http://www.w3.org/1999/xlink" xlink:title="posterior probabilities" id="ABBRID0EECAK" xlink:type="simple">PP</abbrev> support (Fig. <xref ref-type="fig" rid="F1">1</xref>). Pairwise comparison of <abbrev xmlns:xlink="http://www.w3.org/1999/xlink" xlink:title="internal transcribed spacer" id="ABBRID0EMCAK" xlink:type="simple">ITS</abbrev>, <abbrev xmlns:xlink="http://www.w3.org/1999/xlink" xlink:title="large subunit" id="ABBRID0EQCAK" xlink:type="simple">LSU</abbrev>, <italic>tef</italic>1-α and <italic>rpb</italic>2 sequences show negligible base pair differences. As previously reported, the conidia size and color of our new collection HKAS 125824 are significantly different from those originally described for <italic><tp:taxon-name><tp:taxon-name-part taxon-name-part-type="genus" reg="Distoseptispora">D.</tp:taxon-name-part><tp:taxon-name-part taxon-name-part-type="species" reg="pachyconidia">pachyconidia</tp:taxon-name-part></tp:taxon-name></italic> (137–246 µm vs. 42–136 µm; pale brown to brown vs. pale-brown with a green tinge), as well as the number of conidial septa (14–45-distoseptate vs. 8–21-distoseptate) (<xref ref-type="bibr" rid="B53">Yang et al. 2018</xref>; <xref ref-type="bibr" rid="B40">Shen et al. 2021</xref>; <xref ref-type="bibr" rid="B30">Ma et al. 2022</xref>). Our new collection is also slightly different from the collection described by <xref ref-type="bibr" rid="B30">Ma et al. (2022)</xref>, especially the number of conidial septa (14–45-distoseptate vs. up to 38-distoseptate) (<xref ref-type="bibr" rid="B30">Ma et al. 2022</xref>). However, based on slight differences in molecular data, this collection was not sufficient to qualify as a new species, and therefore, identify this collection as <italic><tp:taxon-name><tp:taxon-name-part taxon-name-part-type="genus" reg="Distoseptispora">D.</tp:taxon-name-part><tp:taxon-name-part taxon-name-part-type="species" reg="pachyconidia">pachyconidia</tp:taxon-name-part></tp:taxon-name></italic>, which was first discovered in the Red River Basin of Yunnan.</p></tp:treatment-sec><tp:treatment-sec><!--Section generated to contain objects referenced in tp:taxon-treatment.--><fig id="F1" position="float" orientation="portrait"><object-id xmlns:xlink="http://www.w3.org/1999/xlink" content-type="doi" xlink:type="simple">10.3897/mycokeys.102.116096.figure1</object-id><object-id xmlns:xlink="http://www.w3.org/1999/xlink" content-type="arpha" xlink:type="simple">8600C177-754B-5EF3-B4B4-DD0F36C69FC3</object-id><label>Figure 1.</label><caption><p>Maximum likelihood (<abbrev xmlns:xlink="http://www.w3.org/1999/xlink" xlink:title="Maximum likelihood" id="ABBRID0EN6CI" xlink:type="simple">ML</abbrev>) tree is based on combined <abbrev xmlns:xlink="http://www.w3.org/1999/xlink" xlink:title="large subunit" id="ABBRID0ER6CI" xlink:type="simple">LSU</abbrev>, <abbrev xmlns:xlink="http://www.w3.org/1999/xlink" xlink:title="internal transcribed spacer" id="ABBRID0EV6CI" xlink:type="simple">ITS</abbrev>, <italic>tef</italic>1-α and <italic>rpb</italic>2 sequence data. Bootstrap support values with a <abbrev xmlns:xlink="http://www.w3.org/1999/xlink" xlink:title="Maximum likelihood" id="ABBRID0E46CI" xlink:type="simple">ML</abbrev> greater than 65% and Bayesian posterior probabilities (<abbrev xmlns:xlink="http://www.w3.org/1999/xlink" xlink:title="posterior probabilities" id="ABBRID0EBADI" xlink:type="simple">PP</abbrev>) greater than 0.95 are given above the nodes, shown as “<abbrev xmlns:xlink="http://www.w3.org/1999/xlink" xlink:title="Maximum likelihood" id="ABBRID0EFADI" xlink:type="simple">ML</abbrev>/<abbrev xmlns:xlink="http://www.w3.org/1999/xlink" xlink:title="posterior probabilities" id="ABBRID0EJADI" xlink:type="simple">PP</abbrev>”. The tree is rooted to <italic><tp:taxon-name><tp:taxon-name-part taxon-name-part-type="genus" reg="Aquapteridospora">Aquapteridospora</tp:taxon-name-part><tp:taxon-name-part taxon-name-part-type="species" reg="fusiformis">fusiformis</tp:taxon-name-part></tp:taxon-name></italic> (MFLUCC 18–1606) and <italic><tp:taxon-name><tp:taxon-name-part taxon-name-part-type="genus" reg="Aquapteridospora">A.</tp:taxon-name-part><tp:taxon-name-part taxon-name-part-type="species" reg="lignicola">lignicola</tp:taxon-name-part></tp:taxon-name></italic> (MFLUCC 15–0377). New species are indicated in blue and type strains are in bold.</p></caption><graphic xmlns:xlink="http://www.w3.org/1999/xlink" xlink:href="mycokeys-102-001-g001.jpg" position="float" orientation="portrait" xlink:type="simple" id="oo_979882.jpg"><uri content-type="original_file" xlink:type="simple">https://binary.pensoft.net/fig/979882</uri></graphic></fig></tp:treatment-sec><ref-list><ref id="B53"><mixed-citation xmlns:xlink="http://www.w3.org/1999/xlink" xlink:type="simple"><person-group><name name-style="western"><surname>Yang</surname><given-names>J</given-names></name><name name-style="western"><surname>Maharachchikumbura</surname><given-names>SSN</given-names></name><name name-style="western"><surname>Liu</surname><given-names>JK</given-names></name><name name-style="western"><surname>Hyde</surname><given-names>KD</given-names></name><name name-style="western"><surname>Jones</surname><given-names>EBG</given-names></name><name name-style="western"><surname>Al-Sadi</surname><given-names>AM</given-names></name><name name-style="western"><surname>Liu</surname><given-names>ZY</given-names></name></person-group> (<year>2018</year>) <article-title><italic><tp:taxon-name><tp:taxon-name-part taxon-name-part-type="genus">Pseudostanjehughesia</tp:taxon-name-part><tp:taxon-name-part taxon-name-part-type="species">aquitropica</tp:taxon-name-part></tp:taxon-name></italic> gen. et sp. nov. and <italic><tp:taxon-name><tp:taxon-name-part taxon-name-part-type="genus">Sporidesmium</tp:taxon-name-part></tp:taxon-name></italic><italic>sensu lato</italic> species from freshwater habitats.</article-title><source>Mycological Progress</source><volume>17</volume>(<issue>5</issue>): <fpage>591</fpage>–<lpage>616</lpage>. <ext-link xlink:href="10.1007/s11557-017-1339-4" ext-link-type="doi" xlink:type="simple">https://doi.org/10.1007/s11557-017-1339-4</ext-link></mixed-citation></ref><ref id="B40"><mixed-citation xmlns:xlink="http://www.w3.org/1999/xlink" xlink:type="simple"><person-group><name name-style="western"><surname>Shen</surname><given-names>HW</given-names></name><name name-style="western"><surname>Bao</surname><given-names>DF</given-names></name><name name-style="western"><surname>Hyde</surname><given-names>KD</given-names></name><name name-style="western"><surname>Su</surname><given-names>HY</given-names></name><name name-style="western"><surname>Bhat</surname><given-names>DJ</given-names></name><name name-style="western"><surname>Luo</surname><given-names>ZL</given-names></name></person-group> (<year>2021</year>) <article-title>Two novel species and two new records of <italic><tp:taxon-name><tp:taxon-name-part taxon-name-part-type="genus">Distoseptispora</tp:taxon-name-part></tp:taxon-name></italic> from freshwater habitats in China and Thailand.</article-title><source>MycoKeys</source><volume>84</volume>: <fpage>79</fpage>–<lpage>101</lpage>. <ext-link xlink:href="10.3897/mycokeys.84.71905" ext-link-type="doi" xlink:type="simple">https://doi.org/10.3897/mycokeys.84.71905</ext-link></mixed-citation></ref><ref id="B30"><mixed-citation xmlns:xlink="http://www.w3.org/1999/xlink" xlink:type="simple"><person-group><name name-style="western"><surname>Ma</surname><given-names>J</given-names></name><name name-style="western"><surname>Zhang</surname><given-names>JY</given-names></name><name name-style="western"><surname>Xiao</surname><given-names>XJ</given-names></name><name name-style="western"><surname>Xiao</surname><given-names>YP</given-names></name><name name-style="western"><surname>Tang</surname><given-names>X</given-names></name><name name-style="western"><surname>Boonmee</surname><given-names>S</given-names></name><name name-style="western"><surname>Kang</surname><given-names>JC</given-names></name><name name-style="western"><surname>Lu</surname><given-names>YZ</given-names></name></person-group> (<year>2022</year>) Multi-gene phylogenetic analyses revealed five new species and two new records of <tp:taxon-name><tp:taxon-name-part taxon-name-part-type="order">Distoseptisporales</tp:taxon-name-part></tp:taxon-name> from China. Journal of <tp:taxon-name><tp:taxon-name-part taxon-name-part-type="kingdom">Fungi</tp:taxon-name-part></tp:taxon-name> 8(11): e1202. <ext-link xlink:href="10.3390/jof8111202" ext-link-type="doi" xlink:type="simple">https://doi.org/10.3390/jof8111202</ext-link></mixed-citation></ref></ref-list></tp:taxon-treatment>
