# Supplementary material for: ﻿Diversity of Distoseptispora (Distoseptisporaceae) taxa on submerged decaying wood from the Red River in Yunnan, China
Source: MycoKeys. 2024 Feb 5;102:1–28. doi: 10.3897/mycokeys.102.116096 (PMC10862349; doi:10.3897/mycokeys.102.116096)
Supplement: XML Treatment for Distoseptispora xinpingensis [file mycokeys.102.116096-treatment6.xml]

<!DOCTYPE tp:taxon-treatment
  PUBLIC "-//TaxonX//DTD Taxonomic Treatment Publishing DTD v0 20100105//EN" "tax-treatment-NSO.dtd">
<tp:taxon-treatment xmlns:tp="http://www.plazi.org/taxpub"><tp:treatment-meta><kwd-group><label>Taxon classification</label><kwd>
                <named-content content-type="kingdom">Fungi</named-content>
              </kwd><kwd>
                <named-content content-type="order">Distoseptisporales</named-content>
              </kwd><kwd>
                <named-content content-type="family">Distoseptisporaceae</named-content>
              </kwd></kwd-group><mixed-citation publication-type="journal"><person-group><name><surname>Shen</surname><given-names>Hong-Wei</given-names></name><name><surname>Bao</surname><given-names>Dan-Feng</given-names></name><name><surname>Boonmee</surname><given-names>Saranyaphat</given-names></name><name><surname>Lu</surname><given-names>Yong-Zhong</given-names></name><name><surname>Su</surname><given-names>Xi-Jun</given-names></name><name><surname>Li</surname><given-names>Yun-Xia</given-names></name><name><surname>Luo</surname><given-names>Zong-Long</given-names></name></person-group><article-title>﻿Diversity of <italic><tp:taxon-name><tp:taxon-name-part taxon-name-part-type="genus" reg="Distoseptispora">Distoseptispora</tp:taxon-name-part></tp:taxon-name></italic> (<tp:taxon-name><tp:taxon-name-part taxon-name-part-type="family">Distoseptisporaceae</tp:taxon-name-part></tp:taxon-name>) taxa on submerged decaying wood from the Red River in Yunnan, China</article-title><source>MycoKeys</source><day>05</day><month>02</month><year>2024</year><volume>102</volume><fpage>1</fpage><lpage>28</lpage><pub-id pub-id-type="doi">10.3897/mycokeys.102.116096</pub-id></mixed-citation></tp:treatment-meta><tp:nomenclature><label>﻿</label><tp:taxon-name>
              <object-id xmlns:xlink="http://www.w3.org/1999/xlink" content-type="arpha" xlink:type="simple">E38A2BAD-0E84-52A1-94FC-3CCE8DA14E70</object-id>
              <tp:taxon-name-part taxon-name-part-type="genus" reg="Distoseptispora">Distoseptispora</tp:taxon-name-part>
              <tp:taxon-name-part taxon-name-part-type="species" reg="xinpingensis">xinpingensis</tp:taxon-name-part>
              <object-id xmlns:xlink="http://www.w3.org/1999/xlink" xlink:type="simple">Fungal Names: FN 571753</object-id>
            </tp:taxon-name><tp:taxon-authority>H.W. Shen &amp; Z.L. Luo</tp:taxon-authority><tp:taxon-status xmlns:xlink="http://www.w3.org/1999/xlink" xlink:type="simple">sp. nov.</tp:taxon-status><xref ref-type="fig" rid="F8">Fig. 8</xref></tp:nomenclature><tp:treatment-sec sec-type="etymology" id="SECID0EATAK"><title>Etymology.</title><p>“<italic>xinpingensis</italic>” refers to the Xinping Yi and Dai Autonomous County, Yunnan Province, China, where the species was collected.</p></tp:treatment-sec><tp:treatment-sec sec-type="description" id="SECID0EITAK"><title>Description.</title><p><bold><italic>Saprobic</italic></bold> on submerged decaying wood in a freshwater stream. <bold>Anamorph: <italic>Colonies</italic></bold> on wood effuse, brown to dark brown, solitary or gregarious. <bold><italic>Mycelium</italic></bold> immersed, composed of septate, hyaline to brown hyphae, smooth-walled. <bold><italic>Conidiophores</italic></bold> (97–)105–149(–175) × 4–5 µm (x̄ = 127 × 5 µm, n = 40), macronematous, mononematous, solitary or in groups, erect, straight or slightly flexuous, cylindrical, brown, unbranched, slightly paler at the apical cell, slightly enlarged at the base, septate, smooth-walled. <bold><italic>Conidiogenous cells</italic></bold> (7–)13–23(–25) × 4–5 µm (x̄ = 18 × 4 µm, n = 30), mono- or poly- blastic, terminal, determinate, subcylindrical, pale brown, smooth-walled. <bold><italic>Conidia</italic></bold> (95–)107–139(–155) × (7–)8–9(–10) µm (x̄ = 123 × 8 µm, n = 40), acrogenous, solitary, obclavate, truncate at base, tapering towards the apex, straight or slightly curved, brown, 8–12-euseptate, smooth, thin-wall, sometimes a second conidium proliferates at the top of the conidia. <bold>Teleomorph</bold>: Undetermined.</p><fig id="F8" position="float" orientation="portrait"><object-id xmlns:xlink="http://www.w3.org/1999/xlink" content-type="doi" xlink:type="simple">10.3897/mycokeys.102.116096.figure8</object-id><object-id xmlns:xlink="http://www.w3.org/1999/xlink" content-type="arpha" xlink:type="simple">98792028-70CD-576A-BE5F-2AC51ADE8808</object-id><label>Figure 8.</label><caption><p><italic><tp:taxon-name><tp:taxon-name-part taxon-name-part-type="genus" reg="Distoseptispora">Distoseptispora</tp:taxon-name-part><tp:taxon-name-part taxon-name-part-type="species" reg="xinpingensis">xinpingensis</tp:taxon-name-part></tp:taxon-name></italic> (HKAS 125818, holotype) <bold>a, b</bold> colonies on woody substrates <bold>c, d</bold> conidiophores <bold>e, f</bold> conidiogenous cells <bold>g–k</bold> conidia (Arrow in <bold>i–k</bold> indicate proliferating conidia) <bold>l</bold> germinating conidium <bold>m</bold> culture on PDA. Scale bars: 40 μm (<bold>c, d</bold>); 10 μm (<bold>e, f</bold>); 30 μm (<bold>g–l</bold>).</p></caption><graphic xmlns:xlink="http://www.w3.org/1999/xlink" xlink:href="mycokeys-102-001-g008.jpg" position="float" orientation="portrait" xlink:type="simple" id="oo_979889.jpg"><uri content-type="original_file" xlink:type="simple">https://binary.pensoft.net/fig/979889</uri></graphic></fig></tp:treatment-sec><tp:treatment-sec sec-type="description" id="SECID0ERVAK"><title>Culture characteristics.</title><p>Conidia germinating on PDA within 24 hrs and swollen germ tubes produced from both ends and some septate. Colonies growing on PDA reaching 2–3 cm in two weeks at 26 °C in the dark, with dense, velvety, dark brown mycelium on the surface; in reverse brown to dark brown with entire margin.</p></tp:treatment-sec><tp:treatment-sec sec-type="material" id="SECID0EWVAK"><title>Material examined.</title><p>China, Yunnan Province, Yuxi City, Xinping Yi and Dai Autonomous County, Yuanjiang River, <named-content xmlns:xlink="http://www.w3.org/1999/xlink" content-type="dwc:verbatimCoordinates" xlink:type="simple"><named-content content-type="geo-json" specific-use="{&#34;type&#34;:&#34;Point&#34;,&#34;coordinates&#34;:[101.789167,23.803333]}" id="NCID0E6VAK" xlink:type="simple">23°48′12"N, 101°47′21"E</named-content></named-content>, on submerged decaying branch in a freshwater stream, 22 February 2022, S. Luan &amp; W.P Wang YJ 17–2–2 (HKAS: 125818, holotype), ex-type, <abbrev xmlns:xlink="http://www.w3.org/1999/xlink" content-type="institution" xlink:title="Kunming Institute of Botany Culture Collection" id="ABBRID0EEWAK" xlink:type="simple">KUNCC</abbrev> 22–12667; ibid, <named-content xmlns:xlink="http://www.w3.org/1999/xlink" content-type="dwc:verbatimCoordinates" xlink:type="simple"><named-content content-type="geo-json" specific-use="{&#34;type&#34;:&#34;Point&#34;,&#34;coordinates&#34;:[101.789167,23.803333]}" id="NCID0EMWAK" xlink:type="simple">23°48′12"N, 101°47′21"E</named-content></named-content>, on submerged decaying branches in a freshwater stream, 22 February 2022, H.W. Shen &amp; Z.Q. Zhang YJ 17–5–2 (HKAS: 125821, paratype), ex-paratype, <abbrev xmlns:xlink="http://www.w3.org/1999/xlink" content-type="institution" xlink:title="Kunming Institute of Botany Culture Collection" id="ABBRID0ERWAK" xlink:type="simple">KUNCC</abbrev> 22–12669.</p></tp:treatment-sec><tp:treatment-sec sec-type="notes" id="SECID0EWWAK"><title>Notes.</title><p>Phylogenetic analysis showed that the two strains of <italic><tp:taxon-name><tp:taxon-name-part taxon-name-part-type="genus" reg="Distoseptispora">Distoseptispora</tp:taxon-name-part><tp:taxon-name-part taxon-name-part-type="species" reg="xinpingensis">xinpingensis</tp:taxon-name-part></tp:taxon-name></italic> (<abbrev xmlns:xlink="http://www.w3.org/1999/xlink" content-type="institution" xlink:title="Kunming Institute of Botany Culture Collection" id="ABBRID0EHXAK" xlink:type="simple">KUNCC</abbrev> 22–12669 and <abbrev xmlns:xlink="http://www.w3.org/1999/xlink" content-type="institution" xlink:title="Kunming Institute of Botany Culture Collection" id="ABBRID0EMXAK" xlink:type="simple">KUNCC</abbrev> 22–12667) clustered together and formed a sister clade to <italic><tp:taxon-name><tp:taxon-name-part taxon-name-part-type="genus" reg="Distoseptispora">D.</tp:taxon-name-part><tp:taxon-name-part taxon-name-part-type="species" reg="lignicola">lignicola</tp:taxon-name-part></tp:taxon-name></italic> (MFLUCC 18–0198) and <italic><tp:taxon-name><tp:taxon-name-part taxon-name-part-type="genus" reg="Distoseptispora">D.</tp:taxon-name-part><tp:taxon-name-part taxon-name-part-type="species" reg="menghaiensis">menghaiensis</tp:taxon-name-part></tp:taxon-name></italic> (HJAUP C2045) with low support (Fig. <xref ref-type="fig" rid="F1">1</xref>). Based on a megablast search of NCBIs GenBank nucleotide database, the best matching result for <abbrev xmlns:xlink="http://www.w3.org/1999/xlink" xlink:title="internal transcribed spacer" id="ABBRID0ELYAK" xlink:type="simple">ITS</abbrev> sequence of <abbrev xmlns:xlink="http://www.w3.org/1999/xlink" content-type="institution" xlink:title="Kunming Institute of Botany Culture Collection" id="ABBRID0EPYAK" xlink:type="simple">KUNCC</abbrev> 22–12667 is <italic><tp:taxon-name><tp:taxon-name-part taxon-name-part-type="genus" reg="Distoseptispora">Distoseptispora</tp:taxon-name-part></tp:taxon-name></italic> sp. (isolate SICAUCC 22–0049, sequence ID: <ext-link xmlns:xlink="http://www.w3.org/1999/xlink" xlink:href="ON228626" ext-link-type="gen" xlink:type="simple">ON228626</ext-link>; identities: 499/516 (97%), 4 gaps); the best matching result of <abbrev xmlns:xlink="http://www.w3.org/1999/xlink" xlink:title="large subunit" id="ABBRID0EAZAK" xlink:type="simple">LSU</abbrev> sequence is <italic><tp:taxon-name><tp:taxon-name-part taxon-name-part-type="genus" reg="Distoseptispora">D.</tp:taxon-name-part><tp:taxon-name-part taxon-name-part-type="species" reg="lignicola">lignicola</tp:taxon-name-part></tp:taxon-name></italic> (strain MFLUCC 18–0198, sequence ID: <ext-link xmlns:xlink="http://www.w3.org/1999/xlink" xlink:href="MK849797" ext-link-type="gen" xlink:type="simple">MK849797</ext-link>; identities: 1223/1245 (98%), no gap); the best matching result of <italic>rpb</italic>2 sequence is <italic><tp:taxon-name><tp:taxon-name-part taxon-name-part-type="genus" reg="Distoseptispora">D.</tp:taxon-name-part><tp:taxon-name-part taxon-name-part-type="species" reg="bambusae">bambusae</tp:taxon-name-part></tp:taxon-name></italic> (voucher MFLU 17–1653, sequence ID: <ext-link xmlns:xlink="http://www.w3.org/1999/xlink" xlink:href="MT232882" ext-link-type="gen" xlink:type="simple">MT232882</ext-link>; identities: 1047/1047 (100%), no gap); the best matching result of <italic>tef</italic>1-α sequence is <italic><tp:taxon-name><tp:taxon-name-part taxon-name-part-type="genus" reg="Distoseptispora">D.</tp:taxon-name-part><tp:taxon-name-part taxon-name-part-type="species" reg="mengsongensis">mengsongensis</tp:taxon-name-part></tp:taxon-name></italic> (strain HJAUP C2126, sequence ID: <ext-link xmlns:xlink="http://www.w3.org/1999/xlink" xlink:href="OP961937" ext-link-type="gen" xlink:type="simple">OP961937</ext-link>; identities: 866/916 (95%), no gap). <italic><tp:taxon-name><tp:taxon-name-part taxon-name-part-type="genus" reg="Distoseptispora">Distoseptispora</tp:taxon-name-part><tp:taxon-name-part taxon-name-part-type="species" reg="xinpingensis">xinpingensis</tp:taxon-name-part></tp:taxon-name></italic> conforms to the generic concept of <italic><tp:taxon-name><tp:taxon-name-part taxon-name-part-type="genus" reg="Distoseptispora">Distoseptispora</tp:taxon-name-part></tp:taxon-name></italic> (<xref ref-type="bibr" rid="B43">Su et al. 2016</xref>; <xref ref-type="bibr" rid="B53">Yang et al. 2018</xref>, <xref ref-type="bibr" rid="B54">2021</xref>; <xref ref-type="bibr" rid="B29">Luo et al. 2019</xref>; <xref ref-type="bibr" rid="B56">Zhang et al. 2022</xref>). The morphological comparison between <italic><tp:taxon-name><tp:taxon-name-part taxon-name-part-type="genus" reg="Distoseptispora">Distoseptispora</tp:taxon-name-part><tp:taxon-name-part taxon-name-part-type="species" reg="xinpingensis">xinpingensis</tp:taxon-name-part></tp:taxon-name></italic> and the closely related <italic><tp:taxon-name><tp:taxon-name-part taxon-name-part-type="genus" reg="Distoseptispora">D.</tp:taxon-name-part><tp:taxon-name-part taxon-name-part-type="species" reg="lignicola">lignicola</tp:taxon-name-part></tp:taxon-name></italic> and <italic><tp:taxon-name><tp:taxon-name-part taxon-name-part-type="genus" reg="Distoseptispora">D.</tp:taxon-name-part><tp:taxon-name-part taxon-name-part-type="species" reg="menghaiensis">menghaiensis</tp:taxon-name-part></tp:taxon-name></italic> shows that <italic><tp:taxon-name><tp:taxon-name-part taxon-name-part-type="genus" reg="Distoseptispora">D.</tp:taxon-name-part><tp:taxon-name-part taxon-name-part-type="species" reg="xinpingensis">xinpingensis</tp:taxon-name-part></tp:taxon-name></italic> has longer conidiophores (105–149 µm vs. 84–124 µm) and conidia (107–139 µm <italic>vs.</italic> 60–108 µm), and with more conidial septate (8–12 <italic>vs.</italic> 5–9) than <italic><tp:taxon-name><tp:taxon-name-part taxon-name-part-type="genus" reg="Distoseptispora">D.</tp:taxon-name-part><tp:taxon-name-part taxon-name-part-type="species" reg="lignicola">lignicola</tp:taxon-name-part></tp:taxon-name></italic>. <italic><tp:taxon-name><tp:taxon-name-part taxon-name-part-type="genus" reg="Distoseptispora">Distoseptispora</tp:taxon-name-part><tp:taxon-name-part taxon-name-part-type="species" reg="xinpingensis">xinpingensis</tp:taxon-name-part></tp:taxon-name></italic> can be distinguished from <italic><tp:taxon-name><tp:taxon-name-part taxon-name-part-type="genus" reg="Distoseptispora">D.</tp:taxon-name-part><tp:taxon-name-part taxon-name-part-type="species" reg="menghaiensis">menghaiensis</tp:taxon-name-part></tp:taxon-name></italic> by its longer conidiophores (105–149 µm <italic>vs.</italic> 45.7–82.9 µm) and conidia (107–139 µm <italic>vs.</italic> 35.7–48.6 µm), as well as conidial septation (8–12-euseptate <italic>vs.</italic> 4–8-distoseptate) (<xref ref-type="bibr" rid="B13">Hu et al. 2023</xref>). Given the morphological distinctions and evidence from phylogenetic analysis, we introduce <italic><tp:taxon-name><tp:taxon-name-part taxon-name-part-type="genus" reg="Distoseptispora">Distoseptispora</tp:taxon-name-part><tp:taxon-name-part taxon-name-part-type="species" reg="xinpingensis">xinpingensis</tp:taxon-name-part></tp:taxon-name></italic> as a new species from the Red River Basin in Yunnan, China.</p></tp:treatment-sec><tp:treatment-sec><!--Section generated to contain objects referenced in tp:taxon-treatment.--><fig id="F1" position="float" orientation="portrait"><object-id xmlns:xlink="http://www.w3.org/1999/xlink" content-type="doi" xlink:type="simple">10.3897/mycokeys.102.116096.figure1</object-id><object-id xmlns:xlink="http://www.w3.org/1999/xlink" content-type="arpha" xlink:type="simple">8600C177-754B-5EF3-B4B4-DD0F36C69FC3</object-id><label>Figure 1.</label><caption><p>Maximum likelihood (<abbrev xmlns:xlink="http://www.w3.org/1999/xlink" xlink:title="Maximum likelihood" id="ABBRID0EN6CI" xlink:type="simple">ML</abbrev>) tree is based on combined <abbrev xmlns:xlink="http://www.w3.org/1999/xlink" xlink:title="large subunit" id="ABBRID0ER6CI" xlink:type="simple">LSU</abbrev>, <abbrev xmlns:xlink="http://www.w3.org/1999/xlink" xlink:title="internal transcribed spacer" id="ABBRID0EV6CI" xlink:type="simple">ITS</abbrev>, <italic>tef</italic>1-α and <italic>rpb</italic>2 sequence data. Bootstrap support values with a <abbrev xmlns:xlink="http://www.w3.org/1999/xlink" xlink:title="Maximum likelihood" id="ABBRID0E46CI" xlink:type="simple">ML</abbrev> greater than 65% and Bayesian posterior probabilities (<abbrev xmlns:xlink="http://www.w3.org/1999/xlink" xlink:title="posterior probabilities" id="ABBRID0EBADI" xlink:type="simple">PP</abbrev>) greater than 0.95 are given above the nodes, shown as “<abbrev xmlns:xlink="http://www.w3.org/1999/xlink" xlink:title="Maximum likelihood" id="ABBRID0EFADI" xlink:type="simple">ML</abbrev>/<abbrev xmlns:xlink="http://www.w3.org/1999/xlink" xlink:title="posterior probabilities" id="ABBRID0EJADI" xlink:type="simple">PP</abbrev>”. The tree is rooted to <italic><tp:taxon-name><tp:taxon-name-part taxon-name-part-type="genus" reg="Aquapteridospora">Aquapteridospora</tp:taxon-name-part><tp:taxon-name-part taxon-name-part-type="species" reg="fusiformis">fusiformis</tp:taxon-name-part></tp:taxon-name></italic> (MFLUCC 18–1606) and <italic><tp:taxon-name><tp:taxon-name-part taxon-name-part-type="genus" reg="Aquapteridospora">A.</tp:taxon-name-part><tp:taxon-name-part taxon-name-part-type="species" reg="lignicola">lignicola</tp:taxon-name-part></tp:taxon-name></italic> (MFLUCC 15–0377). New species are indicated in blue and type strains are in bold.</p></caption><graphic xmlns:xlink="http://www.w3.org/1999/xlink" xlink:href="mycokeys-102-001-g001.jpg" position="float" orientation="portrait" xlink:type="simple" id="oo_979882.jpg"><uri content-type="original_file" xlink:type="simple">https://binary.pensoft.net/fig/979882</uri></graphic></fig></tp:treatment-sec><ref-list><ref id="B43"><mixed-citation xmlns:xlink="http://www.w3.org/1999/xlink" xlink:type="simple"><person-group><name name-style="western"><surname>Su</surname><given-names>H</given-names></name><name name-style="western"><surname>Hyde</surname><given-names>KD</given-names></name><name name-style="western"><surname>Maharachchikumbura</surname><given-names>SSN</given-names></name><name name-style="western"><surname>Ariyawansa</surname><given-names>HA</given-names></name><name name-style="western"><surname>Luo</surname><given-names>Z</given-names></name><name name-style="western"><surname>Promputtha</surname><given-names>I</given-names></name><name name-style="western"><surname>Tian</surname><given-names>Q</given-names></name><name name-style="western"><surname>Lin</surname><given-names>C</given-names></name><name name-style="western"><surname>Shang</surname><given-names>Q</given-names></name><name name-style="western"><surname>Zhao</surname><given-names>Y</given-names></name><name name-style="western"><surname>Chai</surname><given-names>H</given-names></name><name name-style="western"><surname>Liu</surname><given-names>X</given-names></name><name name-style="western"><surname>Bahkali</surname><given-names>AH</given-names></name><name name-style="western"><surname>Bhat</surname><given-names>JD</given-names></name><name name-style="western"><surname>McKenzie</surname><given-names>EHC</given-names></name><name name-style="western"><surname>Zhou</surname><given-names>D</given-names></name></person-group> (<year>2016</year>) <article-title>The families <tp:taxon-name><tp:taxon-name-part taxon-name-part-type="family">Distoseptisporaceae</tp:taxon-name-part></tp:taxon-name> fam. nov., <tp:taxon-name><tp:taxon-name-part taxon-name-part-type="family">Kirschsteiniotheliaceae</tp:taxon-name-part></tp:taxon-name>, <tp:taxon-name><tp:taxon-name-part taxon-name-part-type="family">Sporormiaceae</tp:taxon-name-part></tp:taxon-name> and <tp:taxon-name><tp:taxon-name-part taxon-name-part-type="family">Torulaceae</tp:taxon-name-part></tp:taxon-name>, with new species from freshwater in Yunnan Province, China.</article-title><source>Fungal Diversity</source><volume>80</volume>(<issue>1</issue>): <fpage>375</fpage>–<lpage>409</lpage>. <ext-link xlink:href="10.1007/s13225-016-0362-0" ext-link-type="doi" xlink:type="simple">https://doi.org/10.1007/s13225-016-0362-0</ext-link></mixed-citation></ref><ref id="B53"><mixed-citation xmlns:xlink="http://www.w3.org/1999/xlink" xlink:type="simple"><person-group><name name-style="western"><surname>Yang</surname><given-names>J</given-names></name><name name-style="western"><surname>Maharachchikumbura</surname><given-names>SSN</given-names></name><name name-style="western"><surname>Liu</surname><given-names>JK</given-names></name><name name-style="western"><surname>Hyde</surname><given-names>KD</given-names></name><name name-style="western"><surname>Jones</surname><given-names>EBG</given-names></name><name name-style="western"><surname>Al-Sadi</surname><given-names>AM</given-names></name><name name-style="western"><surname>Liu</surname><given-names>ZY</given-names></name></person-group> (<year>2018</year>) <article-title><italic><tp:taxon-name><tp:taxon-name-part taxon-name-part-type="genus">Pseudostanjehughesia</tp:taxon-name-part><tp:taxon-name-part taxon-name-part-type="species">aquitropica</tp:taxon-name-part></tp:taxon-name></italic> gen. et sp. nov. and <italic><tp:taxon-name><tp:taxon-name-part taxon-name-part-type="genus">Sporidesmium</tp:taxon-name-part></tp:taxon-name></italic><italic>sensu lato</italic> species from freshwater habitats.</article-title><source>Mycological Progress</source><volume>17</volume>(<issue>5</issue>): <fpage>591</fpage>–<lpage>616</lpage>. <ext-link xlink:href="10.1007/s11557-017-1339-4" ext-link-type="doi" xlink:type="simple">https://doi.org/10.1007/s11557-017-1339-4</ext-link></mixed-citation></ref><ref id="B54"><mixed-citation xmlns:xlink="http://www.w3.org/1999/xlink" xlink:type="simple"><person-group><name name-style="western"><surname>Yang</surname><given-names>J</given-names></name><name name-style="western"><surname>Liu</surname><given-names>LL</given-names></name><name name-style="western"><surname>Jones</surname><given-names>EB</given-names></name><name name-style="western"><surname>Li</surname><given-names>WL</given-names></name><name name-style="western"><surname>Hyde</surname><given-names>KD</given-names></name><name name-style="western"><surname>Liu</surname><given-names>ZY</given-names></name></person-group> (<year>2021</year>) Morphological variety in <italic><tp:taxon-name><tp:taxon-name-part taxon-name-part-type="genus">Distoseptispora</tp:taxon-name-part></tp:taxon-name></italic> and introduction of six novel species. Journal of <tp:taxon-name><tp:taxon-name-part taxon-name-part-type="kingdom">Fungi</tp:taxon-name-part></tp:taxon-name> 7(11): е945. <ext-link xlink:href="10.3390/jof7110945" ext-link-type="doi" xlink:type="simple">https://doi.org/10.3390/jof7110945</ext-link></mixed-citation></ref><ref id="B29"><mixed-citation xmlns:xlink="http://www.w3.org/1999/xlink" xlink:type="simple"><person-group><name name-style="western"><surname>Luo</surname><given-names>ZL</given-names></name><name name-style="western"><surname>Hyde</surname><given-names>KD</given-names></name><name name-style="western"><surname>Liu</surname><given-names>JKJ</given-names></name><name name-style="western"><surname>Maharachchikumbura</surname><given-names>SS</given-names></name><name name-style="western"><surname>Jeewon</surname><given-names>R</given-names></name><name name-style="western"><surname>Bao</surname><given-names>DF</given-names></name><name name-style="western"><surname>Bhat</surname><given-names>DJ</given-names></name><name name-style="western"><surname>Lin</surname><given-names>CG</given-names></name><name name-style="western"><surname>Li</surname><given-names>WL</given-names></name><name name-style="western"><surname>Yang</surname><given-names>J</given-names></name><name name-style="western"><surname>Liu</surname><given-names>NG</given-names></name><name name-style="western"><surname>Lu</surname><given-names>YZ</given-names></name><name name-style="western"><surname>Jayawardena</surname><given-names>RS</given-names></name><name name-style="western"><surname>Li</surname><given-names>JF</given-names></name><name name-style="western"><surname>Su</surname><given-names>HY</given-names></name></person-group> (<year>2019</year>) <article-title>Freshwater <tp:taxon-name><tp:taxon-name-part taxon-name-part-type="class">Sordariomycetes</tp:taxon-name-part></tp:taxon-name>.</article-title><source>Fungal Diversity</source><volume>99</volume>(<issue>1</issue>): <fpage>451</fpage>–<lpage>660</lpage>. <ext-link xlink:href="10.1007/s13225-019-00438-1" ext-link-type="doi" xlink:type="simple">https://doi.org/10.1007/s13225-019-00438-1</ext-link></mixed-citation></ref><ref id="B56"><mixed-citation xmlns:xlink="http://www.w3.org/1999/xlink" xlink:type="simple"><person-group><name name-style="western"><surname>Zhang</surname><given-names>H</given-names></name><name name-style="western"><surname>Zhu</surname><given-names>R</given-names></name><name name-style="western"><surname>Qing</surname><given-names>Y</given-names></name><name name-style="western"><surname>Yang</surname><given-names>H</given-names></name><name name-style="western"><surname>Li</surname><given-names>C</given-names></name><name name-style="western"><surname>Wang</surname><given-names>G</given-names></name><name name-style="western"><surname>Zhang</surname><given-names>D</given-names></name><name name-style="western"><surname>Ning</surname><given-names>P</given-names></name></person-group> (<year>2022</year>) Polyphasic Identification of <italic><tp:taxon-name><tp:taxon-name-part taxon-name-part-type="genus">Distoseptispora</tp:taxon-name-part></tp:taxon-name></italic> with six new species from fresh water. Journal of <tp:taxon-name><tp:taxon-name-part taxon-name-part-type="kingdom">Fungi</tp:taxon-name-part></tp:taxon-name> 8(10): e1063. <ext-link xlink:href="10.3390/jof8101063" ext-link-type="doi" xlink:type="simple">https://doi.org/10.3390/jof8101063</ext-link></mixed-citation></ref><ref id="B13"><mixed-citation xmlns:xlink="http://www.w3.org/1999/xlink" xlink:type="simple"><person-group><name name-style="western"><surname>Hu</surname><given-names>YF</given-names></name><name name-style="western"><surname>Liu</surname><given-names>JW</given-names></name><name name-style="western"><surname>Luo</surname><given-names>XX</given-names></name><name name-style="western"><surname>Xu</surname><given-names>ZH</given-names></name><name name-style="western"><surname>Xia</surname><given-names>JW</given-names></name><name name-style="western"><surname>Zhang</surname><given-names>XG</given-names></name><name name-style="western"><surname>Castañeda-Ruíz</surname><given-names>RF</given-names></name><name name-style="western"><surname>Ma</surname><given-names>J</given-names></name></person-group> (<year>2023</year>) Multi-locus phylogenetic analyses reveal eight novel species of <italic><tp:taxon-name><tp:taxon-name-part taxon-name-part-type="genus">Distoseptispora</tp:taxon-name-part></tp:taxon-name></italic> from southern China. Microbiology Spectrum 11(6): e02468–e23. <ext-link xlink:href="10.1128/spectrum.02468-23" ext-link-type="doi" xlink:type="simple">https://doi.org/10.1128/spectrum.02468-23</ext-link></mixed-citation></ref></ref-list></tp:taxon-treatment>
